# Supplementary material for: Optimal Design of Novel Microemulsions-Based Two-Layered Dissolving Microneedles for Delivering Fluconazole in Treatment of Fungal Eye Infection
Source: Pharmaceutics. 2022 Feb 22;14(3):472. doi: 10.3390/pharmaceutics14030472 (PMC8951261; doi:10.3390/pharmaceutics14030472)
Supplement: Supplementary file 1 [file pharmaceutics-14-00472-s001.zip]

Archive with 1 entries (1 files):
- pharmaceutics-1604041-supplementary.pdf
